# Supplementary material for: Therapeutic Potential of BMX-001 for Preventing Chemotherapy-Induced Peripheral Neuropathic Pain
Source: Pharmaceuticals (Basel). 2025 Aug 5;18(8):1159. doi: 10.3390/ph18081159 (PMC12389141; doi:10.3390/ph18081159)
Supplement: Supplementary file 1 [file pharmaceuticals-18-01159-s001.zip]

Archive with 1 entries (1 files):
- pharmaceuticals-3779114-supplementary.pdf
